# Supplementary material for: Cryo‐EM structure of the octameric pore of Clostridium perfringens β‐toxin
Source: EMBO Rep. 2022 Oct 10;23(12):e54856. doi: 10.15252/embr.202254856 (PMC9724662; doi:10.15252/embr.202254856)
Supplement: Supplementary file 3 — Movie EV1 [file EMBR-23-e54856-s003.zip]

Archive with 2 entries (2 files):
- Movie_EV1.mp4
- Movie_EV1.txt
