# Supplementary material for: Cryo‐EM structure of the octameric pore of Clostridium perfringens β‐toxin
Source: EMBO Rep. 2022 Oct 10;23(12):e54856. doi: 10.15252/embr.202254856 (PMC9724662; doi:10.15252/embr.202254856)
Supplement: Supplementary file 4 — Movie EV2 [file EMBR-23-e54856-s004.zip › Movie_EV2.txt]

Hypotetical transitions during the oligomerization and membrane insertion of CPB. Different domains described in the text are color coded as in Figure 1. NBP - N-terminal beta-barrel protrusion in green, cap domain in light blue, rim domain in dark blue and stem domain in red.
